# Supplementary material for: Are Healthcare Workers Infected with SARS-CoV-2 at Home or at Work? A Comparative Prevalence Study
Source: Int J Environ Res Public Health. 2022 Oct 10;19(19):12951. doi: 10.3390/ijerph191912951 (PMC9564591; doi:10.3390/ijerph191912951)
Supplement: Supplementary file 1 [file ijerph-19-12951-s001.zip]

Archive with 1 entries (1 files):
- ijerph-1940627-supplementary.pdf
